# Supplementary material for: DNA barcodes from over-a-century-old type specimens shed light on the taxonomy of a group of rare butterflies (Lepidoptera: Nymphalidae: Calinaginae)
Source: PLoS One. 2024 Jul 17;19(7):e0305825. doi: 10.1371/journal.pone.0305825 (PMC11253935; doi:10.1371/journal.pone.0305825)
Supplement: S1 Table — (XLSX) [file pone.0305825.s001.xlsx]

## Sheet: Material Examined
Identification	Voucher type	GenBank accession number	Sample ID	Additionl ID	Molecular ID	Dissecion ID	COI-5P Accession	COI-5P Seq. Length	RpS5 Accession	RpS5 Seq. Length	Collectors	Collection Date	Country/Ocean	State/Province	Region	Sector	Exact Site	Lat	Lon	Elev	GPS Source	Institution	identifier	KK Image code
?nujianga			NHMUK010243324	-							R.P. Genestier	1901	China	Yunnan	Lou-tse Kiang	"Lou tse Kiang" [Nujiang (Salween) Valley, N.-W. Yunnan]		27.8847	98.6795			Natural History Museum, London	R. Vane-Wright	CalinagaBrahmaF06a-China_NHM-London_2015-11-12_KrushnameghKunte_Orig.jpg
aborica			CABO-BURSA1				KX233590	658[0n]	KX283390	430[0n]	local collector	10-May-2008	Burma	Sagaing	N.Sagaing	Tarung Hka Riv.		27.1703	96.254		Coordinate for Tagung Hka river	University of Rome Tor Vergata, Collection Sbordoni	V. Nazari
aborica			CABO-BURSA2				KX233612	658[0n]	KX283398	384[0n]	local collector	10-May-2008	Burma	Sagaing	N.Sagaing	Tarung Hka Riv		27.1703	96.254		Coordinate for Tagung Hka river	University of Rome Tor Vergata, Collection Sbordoni	V. Nazari
aborica	type/lectotype		BMNH(E)#665228	-	215428407							VI.1913	India	Arunchal Pradesh	Abor hills							Natural History Museum, London	R. Vane-Wright	CalinagaAboricaM1b_LECTOTYPE_BMNH_2012-10-23_GauravAgavekar-KrushnameghKunte_Orig.jpg
aborica			NCBS-AJ602																			National Centre for Biological Sciences, Banglore, India	R. Vane-Wright	CalinagaAboricaM_NCBS-AJ602a_NCBS_2015-07-15_YashSondhi_Orig.jpg
aborica			NHMUK013377228	-	0247278503			0		0		06-Jun-1913	China	Tibet	SE Tibet	Kapu		28.2624	87.7172	3000		Natural History Museum, London	Original ID
avalokita	paratype	PP595643	NHMUK013377175	BMNH(E)#665232	0247276080			519[139n]		0		pre-1913	Thailand									Natural History Museum, London	V. Nazari	CalinagaAvalokitaM4a_PARATYPE_NHM-London_2015-11-12_KrushnameghKunte_Orig.jpg
avalokita		PP595668	NHMUK010430579	-	215428371			368[0n]				1859	Bangladesh		Silhet			24.9048	91.86			Natural History Museum, London	V. Nazari
avalokita	holotype		BMNH(E)#665235	-	215428419							pre-1939	Thailand	Siam								Natural History Museum, London	R. Vane-Wright	CalinagaAvalokitaM1a_HOLOTYPE_NHM-London_2015-11-12_KrushnameghKunte_Orig.jpg
avalokita	paratype		BMNH(E)#665233	-								pre-1939	Thailand	Siam								Natural History Museum, London	R. Vane-Wright	CalinagaAvalokitaM3a_PARATYPE_NHM-London_2015-11-12_KrushnameghKunte_Orig.jpg
avalokita	paratype		BMNH(E)#665230	-								pre-1939	Thailand	Siam								Natural History Museum, London	R. Vane-Wright	CalinagaAvalokitaM5a_PARATYPE_NHM-London_2015-11-12_KrushnameghKunte_Orig.jpg
avalokita	paratype		BMNH(E)#665234	-	215428329							pre-1939	Thailand	Siam								Natural History Museum, London	R. Vane-Wright	CalinagaAvalokitaM2a_PARATYPE_NHM-London_2015-11-12_KrushnameghKunte_Orig.jpg
avalokita			NHMUK010243279	-								pre-1934	India	Meghalaya	Khasia Hills			25.5834	91.6127			Natural History Museum, London	R. Vane-Wright	CalinagaBuddha-OR-CalinagaGautamaQM2a_NHM-London_2015-11-12_KrushnameghKunte_Orig.jpg
bedoci			CSUD-LAOSAM1				KX233607	658[0n]		0		11-Apr-2001	Laos		Samneua			20.4148	104.034		Coordinates from country centroid	University of Rome Tor Vergata, Collection Sbordoni	V. Nazari
bedoci			CSUD-VNDVM1				KX233589	658[0n]	KX283389	425[0n]	local collector	IV.2012	Vietnam	Dong Van, Meo Wac district., Ha Glang				23.2428	105.099	1700	Coordinates from country centroid	University of Rome Tor Vergata, Collection Sbordoni	V. Nazari
bedoci			CSUD-VNDVM2				KX233573	658[0n]	KX283380	425[0n]	local collector	IV.2012	Vietnam	Dong Van, Meo Wac district., Ha Glang				23.2428	105.099	1700	Coordinates from country centroid	University of Rome Tor Vergata, Collection Sbordoni	V. Nazari
bedoci			CSUD-VNDVM3				KX233575	658[0n]	KX283381	425[0n]	local collector	IV.2012	Vietnam	Dong Van, Meo Wac district., Ha Glang				23.2428	105.099	1700	Coordinates from country centroid	University of Rome Tor Vergata, Collection Sbordoni	V. Nazari
bedoci			CSUD-VNHLK4				KX233600	306[1n]		0	V.Sbordoni & Buttineli	15-Apr-2012	Vietnam	Hoang Lien national Park Sapa, Cat Cat village and Muong Hoa river				22.2082	103.608	1350	Coordinates from country centroid	University of Rome Tor Vergata, Collection Sbordoni	V. Nazari
bedoci			CSUD-VNHLK5				KX233585	307[0n]		0	V.Sbordoni & Buttineli	15-Apr-2012	Vietnam	Hoang Lien national Park Sapa, Cat Cat village and Muong Hoa river				22.2082	103.608	1350	Coordinates from country centroid	University of Rome Tor Vergata, Collection Sbordoni	V. Nazari
bedoci			CSUD-VNHLK1				KX233595	658[0n]	KX283393	425[0n]	V.Sbordoni & Buttineli	15-Apr-2012	Vietnam	Hoang Lien national Park Sapa, Cat Cat village and Muong Hoa river				22.2082	103.608	1350	Coordinates from country centroid	University of Rome Tor Vergata, Collection Sbordoni	V. Nazari
bedoci			CSUD-VNHLK2				KX233606	658[0n]	KX283396	431[0n]	V.Sbordoni & Buttineli	15-Apr-2012	Vietnam	Hoang Lien national Park Sapa, Cat Cat village and Muong Hoa river				22.2082	103.608	1350	Coordinates from country centroid	University of Rome Tor Vergata, Collection Sbordoni	V. Nazari
bedoci			CSUD-VNHLK3				KX233588	658[0n]	KX283388	425[0n]	V.Sbordoni & Buttineli	15-Apr-2012	Vietnam	Hoang Lien national Park Sapa, Cat Cat village and Muong Hoa river				22.2082	103.608	1350	Coordinates from country centroid	University of Rome Tor Vergata, Collection Sbordoni	V. Nazari
bedoci			CSUD-VNHLK6				KX233582	658[0n]	KX283385	425[0n]	V.Sbordoni & Buttineli	15-Apr-2012	Vietnam	Hoang Lien national Park Sapa, Cat Cat village and Muong Hoa river				22.2082	103.608	1350	Coordinates from country centroid	University of Rome Tor Vergata, Collection Sbordoni	V. Nazari
bedoci	paratype		BMNH(E)#665214	-	215428347							1926	Vietnam	Upper Tonkin								Natural History Museum, London	R. Vane-Wright	CalinagaBedociM1a_PARATYPE_NHM-London_2015-11-12_KrushnameghKunte_Orig.jpg
bedoci			NHMUK010243216	-								pre-1927	Vietnam	Tonkin	Lao-Kai							Natural History Museum, London	R. Vane-Wright	CalinagaBedociM2a_NHM-London_2015-11-12_KrushnameghKunte_Orig.jpg
bedoci			NHMUK010243178	-		BMNH 10415						pre-1927	Vietnam		Lao-Kai							Natural History Museum, London	R. Vane-Wright	CalinagaBedociM3a_NHM-London_2015-11-12_KrushnameghKunte_Orig.jpg
bedoci			NHMUK010245120	-	215428374							pre-1927	Vietnam	Tonkin	Lao-Kai							Natural History Museum, London	Original ID
bedoci f. 'derufa'		PP595650	NHMUK010245121	-	0247274961			519[139n]		0		pre-1934	Vietnam	Upper Tonkin	Laokay	Muong Kuong		22.3601	104.079	950		Natural History Museum, London	V. Nazari
brahma		PP595630	NHMUK013377170	-	0247274552			133[0n]		0		01-Apr-1913	India	Assam	Nagaland	Naga Hills	Phesama (Phesima)	25.6334	94.1078			Natural History Museum, London	V. Nazari
brahma		PP595640	NHMUK010245117	-	0247274806			519[139n]		0		24.V.1913	India	Assam	Nagaland	Naga Hills	Phesama (Phesima)	25.334	94.1078			Natural History Museum, London	V. Nazari
brahma		PP595644	NHMUK013377169	-	0247274782			278[271n]		0		01-Mar-1913	India	Manipur	Irang River			24.6033	93.3972			Natural History Museum, London	V. Nazari
brahma			CBUD-INDNNH1				KX233608	307[0n]		0	localcollector	08-May-1905	India	Assam	Nagaland	Naga Hills		26	94.9794		Coordinates from country centroid	University of Rome Tor Vergata, Collection Sbordoni	V. Nazari
brahma			CBUD-INDNNH3				KX233597	609[0n]		0	localcollector	08-May-1905	India	Assam	Nagaland	Naga Hills		26	94.9794		Coordinates from country centroid	University of Rome Tor Vergata, Collection Sbordoni	V. Nazari
brahma	syntype		BMNH(E)#665237	-							D. Watt	1884	India	Assam	Manipur	Naga Hills	Kohima					Natural History Museum, London	R. Vane-Wright	CalinagaBrahmaF01a_SYNTYPE_NHM-London_2015-11-12_KrushnameghKunte_Orig.jpg
brahma	type		BMNH(E)#665236	-	215428379							1884	India	Assam	Manipur	Naga Hills	Kaima					Natural History Museum, London	R. Vane-Wright	CalinagaBrahmaM01a_SYNTYPE_NHM-London_2015-11-12_KrushnameghKunte_Orig.jpg
brahma			BMNH(E)#1034701	-								pre-1941	India	Assam	Nagaland	Naga Hills		26	94.9794	1500m		Natural History Museum, London	R. Vane-Wright	CalinagaBrahmaM04a_BMNH-NymphalidaeTypeCollection_2012-10-23_KrushnameghKunte_Orig.jpg
brahma			BMNH(E)#984913	-							W.H. Evans	V. 1926	India	Assam	Nagaland	Naga Hills		26	94.9794			Natural History Museum, London	R. Vane-Wright	CalinagaBrahmaF02a_BMNH_2012-10-05_GauravAgavekar-KrushnameghKunte_Orig.jpg
brahma			BMNH(E)#984902	-								pre-1941	India	Assam	Nagaland	Naga Hills		26	94.9794	1500m		Natural History Museum, London	R. Vane-Wright	CalinagaBrahmaF04a_BMNH_2012-10-05_GauravAgavekar-KrushnameghKunte_Orig.jpg
brahma			NHMUK010243297	-							W.H. Evans	V.1913	India	Assam	Nagaland	Naga Hills		26	94.9794			Natural History Museum, London	R. Vane-Wright	CalinagaBrahmaM17a-NagaHills_NHM-London_2015-11-12_KrushnameghKunte_Orig.jpg
brahma			NHMUK010243526	-							H.C. Tytler	VII.1913	India	Assam	Nagaland	Naga Hills	Phesima	25.334	94.1078			Natural History Museum, London	R. Vane-Wright	CalinagaBrahmaM26a-NagaHills_NHM-London_2015-11-13_KrushnameghKunte_Orig.jpg
brahma			NHMUK010243530	-								V.1912	India	Assam	Nagaland	Naga Hills	Phesima	25.334	94.1078	5000'		Natural History Museum, London	R. Vane-Wright	CalinagaBrahmaM30a-NagaHills_NHM-London_2015-11-13_KrushnameghKunte_Orig.jpg
brahma			BMNH(E)#985147	-	215428421							IV.1910	India	Assam	Nagaland	Naga Hills	Phesima	25.334	94.1078			Natural History Museum, London	R. Vane-Wright	CalinagaBrahmaM02a_BMNH_2012-10-05_GauravAgavekar-KrushnameghKunte_Orig.jpg
brahma			BMNH(E)#1034823	-							H.C. Tytler	VII.1913	India	Assam	Nagaland	Naga Hills	Phesima	25.334	94.1078			Natural History Museum, London	R. Vane-Wright	CalinagaBrahmaM05a_BMNH-NymphalidaeTypeCollection_2012-10-23_KrushnameghKunte_Orig.jpg
brahma			NHMUK010243239	-	215428400	BMNH 10413						9.V.1912	India	Assam	Nagaland	Naga Hills	Phesima	25.334	94.1078			Natural History Museum, London	R. Vane-Wright	CalinagaBrahmaM21a-NagaHills_NHM-London_2015-11-12_KrushnameghKunte_Orig.jpg
brahma			BMNH(E)#985260	-	215428327							V.1914	India	Assam	Nagaland	Naga Hills		26	94.9794			Natural History Museum, London	R. Vane-Wright	CalinagaBrahmaM07a_BMNH_2012-10-05_GauravAgavekar-KrushnameghKunte_Orig.jpg
brahma			NHMUK010243158	-							H.C. Tytler	IV.1914	India	Assam	Nagaland	Naga Hills		26	94.9794			Natural History Museum, London	R. Vane-Wright	CalinagaBrahmaM16a-NagaHills_NHM-London_2015-11-12_KrushnameghKunte_Orig.jpg
brahma			NHMUK010243339	-							H.T. Tytler	V.1914	India	Assam	Nagaland	Naga Hills	Jakama					Natural History Museum, London	R. Vane-Wright	CalinagaBrahmaM18a-NagaHills_NHM-London_2015-11-12_KrushnameghKunte_Orig.jpg
brahma			NHMUK010243265	-								IV.1924	India	Assam	Nagaland	Naga Hills	Jakhama			5500ft		Natural History Museum, London	R. Vane-Wright	CalinagaBrahmaM19a-NagaHills_NHM-London_2015-11-12_KrushnameghKunte_Orig.jpg
brahma			NHMUK010243307	-								1900?	India	Assam	Nagaland	Naga Hills	Jakama					Natural History Museum, London	R. Vane-Wright	CalinagaBrahmaM20a-NagaHills_NHM-London_2015-11-12_KrushnameghKunte_Orig.jpg
brahma			NHMUK010243295	-								IV.1911	India	Assam	Nagaland	Naga Hills	near Phesima	25.334	94.1078			Natural History Museum, London	R. Vane-Wright	CalinagaBrahmaM22a-NagaHills_NHM-London_2015-11-12_KrushnameghKunte_Orig.jpg
brahma			NHMUK010243421	-								V [pre-1939]	India	Assam	Nagaland	Naga Hills	Phesima	25.334	94.1078			Natural History Museum, London	R. Vane-Wright	CalinagaBrahmaM27a-NagaHills_NHM-London_2015-11-13_KrushnameghKunte_Orig.jpg
brahma			NHMUK010243481	-							H.C. Tytler	V.1914	India	Assam	Nagaland	Naga Hills	Phesima	25.334	94.1078			Natural History Museum, London	R. Vane-Wright	CalinagaBrahmaM28a-NagaHills_NHM-London_2015-11-13_KrushnameghKunte_Orig.jpg
brahma			NHMUK010243498	-							H.C. Tytler	V.1914	India	Assam	Nagaland	Naga Hills	Jakama					Natural History Museum, London	R. Vane-Wright	CalinagaBrahmaM31a-NagaHills_NHM-London_2015-11-13_KrushnameghKunte_Orig.jpg
brahma			BMNH(E)#985205	-								1900?	India	Manipur	Irang River			24.6033	93.3972			Natural History Museum, London	R. Vane-Wright	CalinagaBrahmaF03a_BMNH_2012-10-05_GauravAgavekar-KrushnameghKunte_Orig.jpg
brahma			BMNH(E)#984971	-								1900?	India	Manipur	Irang River			24.6033	93.3972			Natural History Museum, London	R. Vane-Wright	CalinagaBrahmaM03a_BMNH_2012-10-05_GauravAgavekar-KrushnameghKunte_Orig.jpg
brahma			NHMUK010243314	-							H.C. Tytler	IV.1914	India	Manipur	Irang River			24.6033	93.3972			Natural History Museum, London	R. Vane-Wright	CalinagaBrahmaM23a-NagaHills_NHM-London_2015-11-12_KrushnameghKunte_Orig.jpg
brahma			NHMUK010243519	-							H.C. Tytler	IV.1914	India	Manipur	Irang River			24.6033	93.3972			Natural History Museum, London	R. Vane-Wright	CalinagaBrahmaM32a-NagaHills_NHM-London_2015-11-13_KrushnameghKunte_Orig.jpg
brahma			NHMUK010243544	-							W.H. Evans	III.1918	India	Manipur	N. India							Natural History Museum, London	R. Vane-Wright	CalinagaBrahmaM25a-NagaHills_NHM-London_2015-11-13_KrushnameghKunte_Orig.jpg
brahma			NHMUK010243327	-							W.H. Evans	III.1910	Burma	N. Burma	Upper Chindwin							Natural History Museum, London	R. Vane-Wright	CalinagaBrahmaF08a-Myanmar_NHM-London_2015-11-12_KrushnameghKunte_Orig.jpg
brahma			NHMUK010243287	-							Kingdon Ward	V.1914	Burma	Upper Burma	Nmai valley					3-4000ft		Natural History Museum, London	R. Vane-Wright	CalinagaBrahmaM33a-ChindwinMyanmar_NHM-London_2015-11-12_KrushnameghKunte_Orig.jpg
brahma			NHMUK010243341	-								IV.1893	Bangldesh		Daleswari river	N. Lushai						Natural History Museum, London	R. Vane-Wright	CalinagaBrahmaM24a-NagaHills_NHM-London_2015-11-12_KrushnameghKunte_Orig.jpg
brahma ssp.			BMNH(E)#1035117	-								pre-1927	-	[no data]	ex coll. Oberthür							Natural History Museum, London	R. Vane-Wright	CalinagaBrahmaM06a_BMNH-NymphalidaeTypeCollection_2012-10-23_KrushnameghKunte_Orig.jpg
brahma ssp.			NHMUK010243309	-							Ward & Kaulback	10-18.V.1933	China	Tibet	SE Tibet	Zayul	Rong Tö Valley			6000ft		Natural History Museum, London	R. Vane-Wright	CalinagaBrahmaF07a-Tibet_NHM-London_2015-11-12_KrushnameghKunte_Orig.jpg
buddha			NHMUK010243308	-	247274504			145[0n]		0		pre-1939	-	Exception - Zoological Park	ex Frank Hannyngton (1874 - 1919)							Natural History Museum, London	V. Nazari	CalinagaBuddhaM20a_NHM-London_2015-11-12_KrushnameghKunte_Orig.jpg
buddha		PP595646	NHMUK010243293	-	247274787			569[89n]		0		pre-1925	India	Himachal Pradesh	Kullu (Kulu)			31.9914	77.1126			Natural History Museum, London	V. Nazari	CalinagaBuddhaM12a_NHM-London_2015-11-12_KrushnameghKunte_Orig.jpg
buddha		PP595639	NHMUK010243333	-	0247274781			658[0n]		0		pre-1925	India	Himachal Pradesh	Kullu (Kulu)			31.9914	77.1126			Natural History Museum, London	V. Nazari	CalinagaBuddhaM14a_NHM-London_2015-11-12_KrushnameghKunte_Orig.jpg
buddha		PP595654	NHMUK010243269	-	247274762			658[0n]		0	Maj. H. Roberts	pre-1926	India	Punjab		Kaira (Khyra) Gully		30.8167	76.1			Natural History Museum, London	V. Nazari	CalinagaBuddhaM08a_NHM-London_2015-11-12_KrushnameghKunte_Orig.jpg
buddha		PP595641	NHMUK013377212	-	0247274513			519[139n]		0		pre-1939	India	Himachal Pradesh	Kullu (Kulu)			31.9914	77.1126			Natural History Museum, London	V. Nazari
buddha			EF683684				EF683684	658[0n]					China		S. China							Insect Collection Center of Shanxi University	Original ID
buddha	holotype		BMNH(E)#665229	-	215428348							no date	India		N. India	Bukley						Natural History Museum, London	R. Vane-Wright	CalinagaBuddhaM01a_HOLOTYPE_BMNH_2012-10-05_GauravAgavekar-KrushnameghKunte_Orig.jpg
buddha			NHMUK010243325	-							Swinhoe	pre-1925	India	Himachal Pradesh	Kullu (Kulu)			31.9914	77.1126			Natural History Museum, London	R. Vane-Wright	CalinagaBuddhaM13a_NHM-London_2015-11-12_KrushnameghKunte_Orig.jpg
buddha			NHMUK010243291	-								pre-1939	India	Himachal Pradesh	Kullu (Kulu)			31.9914	77.1126			Natural History Museum, London	R. Vane-Wright	CalinagaBuddhaM15a_NHM-London_2015-11-12_KrushnameghKunte_Orig.jpg
buddha			NHMUK010243296	-								pre-1934	India	Himachal Pradesh	Kullu (Kulu)			31.9914	77.1126			Natural History Museum, London	R. Vane-Wright	CalinagaBuddhaM16a_NHM-London_2015-11-12_KrushnameghKunte_Orig.jpg
buddha			NHMUK010243319	-							Graham	24.V.1910	Pakistan	Kuldana				33.925	73.3939			Natural History Museum, London	R. Vane-Wright	CalinagaBuddhaM06a_NHM-London_2015-11-12_KrushnameghKunte_Orig.jpg
buddha			NHMUK010243344	-	215428372							VI.1911	Pakistan	Murree								Natural History Museum, London	R. Vane-Wright	CalinagaBuddhaM04a_NHM-London_2015-11-12_KrushnameghKunte_Orig.jpg
buddha			NHMUK010243289	-								pre-1932	Pakistan	Murree						7000ft		Natural History Museum, London	R. Vane-Wright	CalinagaBuddhaM05a_NHM-London_2015-11-12_KrushnameghKunte_Orig.jpg
buddha			BMNH(E)#1205214	-							H.C. Tytler	10.V.1912	Pakistan	Murree (?)								Natural History Museum, London	R. Vane-Wright	CalinagaBuddhaM03a_NHM-London_2015-11-12_KrushnameghKunte_Orig.jpg
buddha			NHMUK010243285	-							Col. Jermyn	31.III.1899	-	N.W. Himalayas	Musa Kal					6500ft		Natural History Museum, London	R. Vane-Wright	CalinagaBuddhaM10a_NHM-London_2015-11-12_KrushnameghKunte_Orig.jpg
buddha			NHMUK010243283	-							Maj. H. Roberts	pre-1926	India	Punjab	N. India	Kaira (Khyra) Gully		30.8167	76.1			Natural History Museum, London	R. Vane-Wright	CalinagaBuddhaM07a_NHM-London_2015-11-12_KrushnameghKunte_Orig.jpg
buddha			NHMUK010243274	-	215428422	BMNH STSC71						pre-1901	-	W. Himalayas								Natural History Museum, London	R. Vane-Wright	CalinagaBuddhaM17a_NHM-London_2015-11-12_KrushnameghKunte_Orig.jpg
buddha			NHMUK010243299	-	215428399							pre-1901	-	W. Himalayas								Natural History Museum, London	R. Vane-Wright	CalinagaBuddhaM18_NHM-London_2015-11-12_KrushnameghKunte_Orig.jpg
buddha			BMNH(E)#984964	-								pre-1901	-	W. Himalayas								Natural History Museum, London	R. Vane-Wright	CalinagaBuddhaM02a_BMNH_2012-10-05_GauravAgavekar-KrushnameghKunte_Orig.jpg
buddha			NHMUK010243275	-		BMNH 10409/2393						IV. [pre-1902]	India		Chumba	Manshale?						Natural History Museum, London	R. Vane-Wright	CalinagaBuddhaF1a_NHM-London_2015-11-12_KrushnameghKunte_Orig.jpg
buddha			NHMUK010243277	-	215428353	BMNH 10410/2352						pre-1926	India		N. India	Julog						Natural History Museum, London	R. Vane-Wright	CalinagaBuddhaM11a_NHM-London_2015-11-12_KrushnameghKunte_Orig.jpg
buddha			NHMUK010243303	-							Maj. H. Roberts	pre-1926	India		N. India	Jutog						Natural History Museum, London	R. Vane-Wright	CalinagaBuddhaM09a_NHM-London_2015-11-12_KrushnameghKunte_Orig.jpg
buddha			NHMUK010243294	-							Adams	no date	India		Sikkim/Cashmere?							Natural History Museum, London	R. Vane-Wright	CalinagaBuddha-OR-CalinagaGautamaQM1a_NHM-London_2015-11-12_KrushnameghKunte_Orig.jpg
buddha			NHMUK010243300	-							Maj. Howland Roberts	pre-1926	India									Natural History Museum, London	R. Vane-Wright	CalinagaBuddhaM19a_NHM-London_2015-11-12_KrushnameghKunte_Orig.jpg
buddha	holotype		BMNH(E)#665263	-	215428369							3.V.1898	China	Fujian	Kuatim							Natural History Museum, London	Original ID
buddha?			CBUD-CHSDP1					0		0	E.Giacomazzo	19-20.VI.2005	China	Sichuan	Dechang-Puwei			27.104	102.031	2150		University of Rome Tor Vergata, Collection Sbordoni	Original ID
buphonas	syntype		BMNH(E)#665278	-	215428381	BMNH STSC75						1900	China	Yunnan	[Thibet]	Tsèkou		28.0748	98.9209			Natural History Museum, London	Original ID
buphonas	syntype		BMNH(E)#665283	-	215428392							I.1917	China	Yunnan	Bahand			27.1819	99.2887			Natural History Museum, London	Original ID
buphonas	type/syntype		BMNH(E)#665240	-	215428333							1900	China	Yunnan	[Thibet]	Tsèkou		28.0748	98.9209			Natural History Museum, London	Original ID
buphonas			NHMUK010430588	-	215428344						H. Stevens	24.IV.1924	Vietnam	Tonkin	Ngai-Tio					4700ft		Natural History Museum, London	Original ID
buphonas			NHMUK010430587	-	215428357							1914	Burma	Upper Burma	Hpimaw							Natural History Museum, London	Original ID
buphonas			NHMUK010430586	-	215428368							1914	Burma	Upper Burma	Hpimaw	Lat. 26° Long. 98°40'						Natural History Museum, London	Original ID
buphonas			NHMUK010430575	-	215428396	BMNH STSC69/7922						pre-1927	China	Yunnan	[Thibet]	Tsèkou		28.0748	98.9209			Natural History Museum, London	Original ID
buphonas			NHMUK010430574	-	215428401							pre-1932	China	Yunnan	Teng-yueh-ting							Natural History Museum, London	Original ID
cercyon	topotype	PP595623	NHMUK013377217	-	0247274851			380[50n]		0	Chasseurs thibetains	01-May-1892	China	Sichuan	Danba (Oua Se, Yu - tong, Kitchang Kou)			30.9925	103.23			Natural History Museum, London	V. Nazari
cercyon			HQ658143				HQ658143	658[0n]					China	Anhui	Jinzhai County	Tianma National Nature Reserve		31.445	115.851			Anhui Normal University, Anhui, China	V. Nazari
cercyon			BMNH(E)#1720245	-		BMNH 10426					Chasseurs Thibetains	May-June 1892	China	Sichuan	Danba (Oua Se, Yu - tong, Kitchang Kou)			30.9925	103.23			Natural History Museum, London	R. Vane-Wright	BMNH(E)_1720245_ Calinaga cercyon_female (1).JPG
cercyon			BMNH(E)#1720244	-	215428328							1895	China	Sichuan	Kangding (Ta-tsien-Lou)			30.0119	101.973			Natural History Museum, London	R. Vane-Wright	BMNH(E)_1720244_ Calinaga cercyon_male (1).JPG
cercyon			NHMUK010430584	-	215428332							V-VI.1892	China	Sichuan	Danba (Oua Se, Yu - tong, Kitchang Kou)			30.9925	103.23			Natural History Museum, London	Original ID
cercyon			NHMUK010430572	-	215428349	BMNH 10425						V-VI.1983	China	Tibet	Moenia							Natural History Museum, London	Original ID
concolor	syntype?	PP595599	NHMUK013377221	BMNH(E)#665260	0247278456			658[0n]		0	R. Hoene	22-May-1932	China	Zhejiang	Chekiang	W Tien-Mu-Shan		28.5046	121.589	1600m		Natural History Museum, London	V. Nazari
concolor	syntype?	PP595629	NHMUK013377233	-	0247276096			658[0n]		0	R. Hoene	22-May-1932	China	Zhejiang	Chekiang	W Tien-Mu-Shan		28.5046	121.589	1600m		Natural History Museum, London	V. Nazari
concolor			BMNH(E)#665261		215428380							7.VI.1932	China	Zheijang		W Tien-Mu-Shan		28.5046	121.589			Natural History Museum, London	Original ID
davidis			NHMUK013377193	-	0247274811			275[50n]		0	ex R. P. Dejean	1897	China	Sichan	Ya - Tcheou			30.0105	103.042		Ya'an, Sichuan, China	Natural History Museum, London	V. Nazari
davidis		PP595617	NHMUK013377188	-	0247276087			275[50n]		0	ex R. P. Dejean	1897	China	Sichuan	(Dadu He) Tay - Tou - Ho			29.5463	103.763			Natural History Museum, London	V. Nazari
davidis		PP595600	NHMUK013377199	-	0247281632			512[146n]		0	Chasseurs indigenes	1896	China	Sichuan	Baoxing (Mou Pin)			30.3786	102.808			Natural History Museum, London	V. Nazari
davidis		PP595613	NHMUK013377195	-	0247274853			408[250n]		0	Chasseurs thibetains	01-May-1892	China	Sichuan	from Kangding to Baoxing (de Ta-tsien-Lou a Mou-Pin)			30.1437	102.376			Natural History Museum, London	V. Nazari
davidis		PP595609	NHMUK013377196	-	0247274756			513[145n]		0	Chasseurs thibetains	01-May-1892	China	Sichuan	from Kangding to Baoxing (de Ta-tsien-Lou a Mou-Pin)			30.1437	102.376			Natural History Museum, London	V. Nazari
davidis		PP595614	NHMUK013377201	-	0247274728			517[141n]		0	Chasseurs indigenes missionnaries	1906	China	Sichuan	Kangding (Ta-tsien-Lou)			30.0119	101.973			Natural History Museum, London	V. Nazari
davidis		PP595626	NHMUK013377202	-	0247279807			563[95n]		0	Chasseurs indigenes missionnaries	1906	China	Sichuan	Kangding (Ta-tsien-Lou)			30.0119	101.973			Natural History Museum, London	V. Nazari
davidis			NHMUK013377197	-	0247274772			157[0n]		0	Chasseurs indigenes	1893	China	Sichuan	Sepin-Lou-Chan	Ya Tcheou		30.0105	103.042		Ya'an, Sichuan, China	Natural History Museum, London	V. Nazari
davidis		PP595615	NHMUK013377198	-	0247278492			302[128n]		0	Chasseurs indigenes	1893	China	Sichuan	Sepin-Lou-Chan	Ya Tcheou		30.0105	103.042		Ya'an, Sichuan, China	Natural History Museum, London	V. Nazari
davidis		PP595664	NHMUK013377184	-	0247274828			513[145n]		0	Chasseurs indigenes	1899	China	Sichuan	Xiaolou (Siao-Lou )	Tchang Chau Pin		32.787	103.908			Natural History Museum, London	V. Nazari
davidis		PP595611	NHMUK013377182	-	0247275613			569[89n]		0	Chasseurs indigenes	1900	China	Sichuan	Xiaolou (Siao-Lou )			32.787	103.908			Natural History Museum, London	V. Nazari
davidis		PP595618	NHMUK013377183	-	0247274767			658[0n]		0	P. Dejean	1903	China	Sichuan	Xiaolou (Siao-Lou )			32.787	103.908			Natural History Museum, London	V. Nazari
davidis		PP595602	NHMUK010243423	-	0247274822			513[145n]		0	Chasseurs indigenes	1895	China	Tibet	Fou-Lin			29.3479	102.682		Fuin SW of Ya'an, Sichuan, China	Natural History Museum, London	V. Nazari	CalinagaDavidisM11a_NHM-London_2015-11-13_KrushnameghKunte_Orig.jpg
davidis		PP595604	NHMUK010243454	-	0247276062			302[128n]		0	P. Dejean	1905	China	Tibet	Frontiere orientale du Thibet							Natural History Museum, London	V. Nazari	CalinagaDavidisM09a_NHM-London_2015-11-13_KrushnameghKunte_Orig.jpg
davidis		PP595601	NHMUK013377186	-	0247274740			302[128n]		0	P. Dejean	1905	China	Tibet	Frontiere orientale du Thibet							Natural History Museum, London	V. Nazari
davidis		PP595669	NHMUK013377187	-	0247279194			563[95n]		0	P. Dejean	1905	China	Tibet	Frontiere orientale du Thibet							Natural History Museum, London	V. Nazari
davidis			CDAV-CHNJQ1				KX233576	658[0n]	KX283382	431[0n]		10-Jun-2007	China	Qinghai	Ningyou Jiuzhi country			33.3781	101.488		mislabeled? Tshikolovets 2021	University of Rome Tor Vergata, Collection Sbordoni	V. Nazari
davidis			CDAV-CHNJQ2				KX233581	658[0n]	KX283384	431[0n]		10-Jun-2007	China	Qinghai	Ningyou Jiuzhi country			33.3781	101.488		mislabeled? Tshikolovets 2021	University of Rome Tor Vergata, Collection Sbordoni	V. Nazari
davidis			CBUD-CHQNJ1				KX233577	658[0n]	KX283383	440[0n]		15-Jun-2006	China	Qinghai	Ningyou Jiuzhi country			33.3781	101.488		mislabeled? Tshikolovets 2021	University of Rome Tor Vergata, Collection Sbordoni	V. Nazari
davidis			CBUD-CHQNJ2				KX233593	658[0n]	KX283391	439[0n]		15-Jun-2006	China	Qinghai	Ningyou Jiuzhi country			33.3781	101.488		mislabeled? Tshikolovets 2021	University of Rome Tor Vergata, Collection Sbordoni	V. Nazari
davidis			CBUD-CHSDH1				KX233603	658[0n]		0	G.Giacomazzo	27-28.VI.2005	China	Sichuan	West Sichuan	Dayi district, 23Km north of Huashuiwan		30.717	103.243	1500		University of Rome Tor Vergata, Collection Sbordoni	V. Nazari
davidis			NHMUK010243410	-							Chasseurs Indigenes	1899	China	Sichuan	Baoxing (Mou Pin)			30.3786	102.808			Natural History Museum, London	R. Vane-Wright	CalinagaDavidisM01a_NHM-London_2015-11-13_KrushnameghKunte_Orig.jpg
davidis			NHMUK010243474	-							Chasseurs Indigenes	1899	China	Sichuan	Baoxing (Mou Pin)			30.3786	102.808			Natural History Museum, London	R. Vane-Wright	CalinagaDavidisM02a_NHM-London_2015-11-13_KrushnameghKunte_Orig.jpg
davidis			NHMUK010243470	-							Chasseurs Indigenes	1899	China	Sichuan	Baoxing (Mou Pin)			30.3786	102.808			Natural History Museum, London	R. Vane-Wright	CalinagaDavidisM03a_NHM-London_2015-11-13_KrushnameghKunte_Orig.jpg
davidis			NHMUK010243522	-							Chasseurs Indigenes	1893	China	Sichuan	Baoxing (Mou Pin)			30.3786	102.808			Natural History Museum, London	R. Vane-Wright	CalinagaDavidisM04a_NHM-London_2015-11-13_KrushnameghKunte_Orig.jpg
davidis			NHMUK010243538	-							Chasseurs Thibetains, reçu du R.P. Dejean	1895	China	Sichuan	Kangding (Ta-tsien-Lou)			30.0119	101.973			Natural History Museum, London	R. Vane-Wright	CalinagaDavidisF02a_NHM-London_2015-11-13_KrushnameghKunte_Orig.jpg
davidis			NHMUK010243389	-							Pratt coll.	V.-VI.1980	China	Sichuan	Kangding (Ta-tsien-Lou)			30.0119	101.973	8300ft		Natural History Museum, London	R. Vane-Wright	CalinagaDavidisM25a_NHM-London_2015-11-13_KrushnameghKunte_Orig.jpg
davidis			NHMUK010243486	-							Chasseurs Indigenes des Missionaires	1906	China	Sichuan	Kangding (Ta-tsien-Lou)			30.0119	101.973			Natural History Museum, London	R. Vane-Wright	CalinagaDavidisF01a_NHM-London_2015-11-13_KrushnameghKunte_Orig.jpg
davidis			NHMUK010243417	-							Chasseurs Indigenes des Missionaires	1906	China	Sichuan	Kangding (Ta-tsien-Lou)			30.0119	101.973			Natural History Museum, London	R. Vane-Wright	CalinagaDavidisM22a_NHM-London_2015-11-13_KrushnameghKunte_Orig.jpg
davidis			NHMUK010243386	-							Chasseurs Indigenes	1893	China	Sichuan	Kangding (Ta-tsien-Lou)			30.0119	101.973			Natural History Museum, London	R. Vane-Wright	CalinagaDavidisM23a_NHM-London_2015-11-13_KrushnameghKunte_Orig.jpg
davidis			NHMUK010243537	-							Chasseurs indigenes	1900	China	Sichuan	Xiaolou (Siao-Lou )			32.787	103.908			Natural History Museum, London	R. Vane-Wright	CalinagaDavidisM13a_NHM-London_2015-11-13_KrushnameghKunte_Orig.jpg
davidis			NHMUK010243390	-							Chasseurs Thibethains	1896	China	Sichuan	Xiaolou (Siao-Lou )			32.787	103.908			Natural History Museum, London	R. Vane-Wright	CalinagaDavidisM14a_NHM-London_2015-11-13_KrushnameghKunte_Orig.jpg
davidis			NHMUK013377191	-	0247274834			0		0	P. Dejean	1901	China	Jiangxi	Tiancun (Tien - Tsuen)			26.1718	115.153			Natural History Museum, London	Original ID
davidis			NHMUK013377194	-	0247274846			0		0	ex R. P. Dejean	1897	China	Sichan	Ya - Tcheou			30.0105	103.042		Ya'an, Sichuan, China	Natural History Museum, London	Original ID
davidis			NHMUK013377200	-	0247276101			0		0	Chasseurs indigenes	1896	China	Sichuan	Baoxing (Mou Pin)			30.3786	102.808			Natural History Museum, London	Original ID
davidis	syntype		BMNH(E)#665242	-	215428346							pre-1927	China	Sichuan	Baoxing (Mou Pin)			30.3786	102.808			Natural History Museum, London	Original ID
davidis	syntype		BMNH(E)#665250		215428417							pre-1901	China	Sichuan	Chow-pin-sa							Natural History Museum, London	Original ID
davidis	type		BMNH(E)#665243		215428355							VI.1890	China	Sichuan	Baoxing (Mou Pin)			30.3786	102.808			Natural History Museum, London	Original ID
davidis			CDAV-CHGFX1					0		0	E.Giacomazzo	04-Jun-1991	China	Gansu	Feng Xian Qin Ling					1400		University of Rome Tor Vergata, Collection Sbordoni	Original ID
davidis			NHMUK010430567	-	215428397							1901	China	Jiangxi	Tiancun (Tien - Tsuen)			26.1718	115.153			Natural History Museum, London	Original ID
davidis			CDAV-CHSMB1					0		0	Zhjiao-Ming	VI-VIII.1999	China	Shaanxi	Maoda Mts, Bing Couty							University of Rome Tor Vergata, Collection Sbordoni	Original ID
davidis			NHMUK010430582	-	215428331							pre-1939	China	Sichuan	Omei Shan							Natural History Museum, London	Original ID
davidis			NHMUK010430573	-	215428420	BMNH 1440						1894	China	Sichuan	Xiaolou (Siao-Lou )			32.787	103.908			Natural History Museum, London	Original ID
davidis			NHMUK010430585	-	215428416							1903	China	Sichuan	Xiaolou (Siao-Lou )			32.787	103.908			Natural History Museum, London	Original ID
davidis			NHMUK010430580	-	215428370							1895	China	Tibet	Fou-Lin			29.3479	102.682			Natural History Museum, London	Original ID
davidis?			NHMUK010243433	-								pre-1941	India	Himachal Pradesh	Kullu (Kulu)			31.9914	77.1126			Natural History Museum, London	R. Vane-Wright	CalinagaDavidisM10a_NHM-London_2015-11-13_KrushnameghKunte_Orig.jpg
distans	paratype	PP595655	BMNH(E)#665216	-	215428403			585[0n]				10.III.1999	Vietnam	Gia Lai province	Kon Cha Rang Nat. Res.			14.4742	108.54			Natural History Museum, London	V. Nazari	CalinagaSudassanaDistansM1a_PARATYPE_NHM-London_2015-11-12_KrushnameghKunte_Orig.jpg
fokienensis		PP595635	NHMUK013377232	-	0247274837			658[0n]		0	J. Klapperich	05-May-1938	-	Exception - Zoological Park			Ruatun			2300		Natural History Museum, London	V. Nazari
fokienensis	paratype	PP595624	NHMUK013377222	BMNH(E)#665262	0247276095			302[128n]		0		12-May-1898	China	Fujian	Fojien (Kuatim, N. W. Fokien)			25.385	118.889		Huating, Fujian, China	Natural History Museum, London	V. Nazari
formosana		PP595665	NHMUK010243457	-	0247274780			658[0n]		0	H. J. Helwes	1912	Taiwan	Central Taiwan	Puli (Horisha)			23.9979	120.966			Natural History Museum, London	R. Vane-Wright	CalinagaFormosanaM01a_NHM-London_2015-11-13_KrushnameghKunte_Orig.jpg
formosana		PP595625	NHMUK013377203	-	0247281274			380[50n]		0		pre-1927	Taiwan					23.6978	120.961		Coordinates from country centroid	Natural History Museum, London	V. Nazari
formosana		PP595658	NHMUK010243443	-	0247275248			658[0n]		0		pre-1965	Taiwan	Yoong Shing Trading Co. Ltd.				23.6978	120.961		Coordinates from country centroid	Natural History Museum, London	V. Nazari	CalinagaFormosanaM02a_NHM-London_2015-11-13_KrushnameghKunte_Orig.jpg
formosana		PP595632	NHMUK013377214	-	0247276094			380[50n]		0		15-Aug-1919	Taiwan					23.6978	120.961		Coordinates from country centroid	Natural History Museum, London	V. Nazari
formosana		PP595607	NHMUK013377220	-	0247275563			658[0n]		0		20-Mar-1919	Taiwan					23.6978	120.961		Coordinates from country centroid	Natural History Museum, London	V. Nazari
formosana			NHMUK013377204	-	0247277260			0		0		pre-1971	Taiwan		Puli (Horisha)			23.9979	120.966			Natural History Museum, London	Original ID
formosana	type/lectotype		BMNH(E)#665266		215428345						Dr Moltrecht	IV.1908	Taiwan		Kagi	Punkiko						Natural History Museum, London	Original ID
formosana			CBUD-TWTAI1					0		0	Collezione Sbordoni	13-May-1905	Taiwan				localita imprecisata ex Winkler	23.6978	120.961		Coordinates from country centroid	University of Rome Tor Vergata, Collection Sbordoni	Original ID
formosana			CBUD-TWTAI2					0		0	Collezione Sbordoni	13-May-1905	Taiwan				localita imprecisata ex Winkler	23.6978	120.961		Coordinates from country centroid	University of Rome Tor Vergata, Collection Sbordoni	Original ID
formosana			CBUD-TWTAI3					0		0	Collezione Sbordoni	13-May-1905	Taiwan				localita imprecisata ex Winkler	23.6978	120.961		Coordinates from country centroid	University of Rome Tor Vergata, Collection Sbordoni	Original ID
formosana			CBUD-TWTAI4					0		0	Collezione Sbordoni	13-May-1905	Taiwan				localita imprecisata ex Winkler	23.6978	120.961		Coordinates from country centroid	University of Rome Tor Vergata, Collection Sbordoni	Original ID
formosana			NHMUK010430569	-	215428376	BMNH STSC70						6.IV.1908	Taiwan	Central Taiwan	Kagi discrict							Natural History Museum, London	Original ID
formosana			NHMUK010430570	-	215428373	BMNH 10431						6.IV.1908	Taiwan			Punkio						Natural History Museum, London	Original ID
formosana			NHMUK010243444	-								pre-1971	Taiwan	Central Taiwan	Puli (Horisha)							Natural History Museum, London	R. Vane-Wright	CalinagaFormosanaM03a_NHM-London_2015-11-13_KrushnameghKunte_Orig.jpg
funebris		PP595642	NHMUK010243542	-	0247274500			563[95n]		0		pre-1927	China	Yunnan	Fin Tchouan tcheou			25.8611	100.561		c.f. Tshikolovets 2021	Natural History Museum, London	V. Nazari	CalinagaFunebrisM03a_NHM-London_2015-11-13_KrushnameghKunte_Orig.jpg
funebris	paratype?	PP595638	NHMUK010245131	-	0247274819			658[0n]		0		pre-1939	China	Yunnan								Natural History Museum, London	V. Nazari
funebris		PP595651	NHMUK010245135	NHMUK010243135	215428382			281[0n]				pre-1939	China	Yunnan	[Pe-Yen-Tsing?]							Natural History Museum, London	V. Nazari
funebris	lectotype	PP595605	BMNH(E)#665207	BMNH(E)#665206	215428367							pre-1927	China	Yunnan	Pe-Yen-Tsing							Natural History Museum, London	R. Vane-Wright	CalinagaFunebrisM01a_LECTOTYPE_NHM-London_2015-11-13_KrushnameghKunte_Orig.jpg
funebris	paralectotype		BMNH(E)#665209	-		BMNH 10420						pre-1927	China	Yunnan	Pe-Yen-Tsing							Natural History Museum, London	R. Vane-Wright	CalinagaFunebrisF01a_PARALECTOTYPE_NHM-London_2015-11-13_KrushnameghKunte_Orig.jpg
funebris	paralectotype		BMNH(E)#665208	-								pre-1927	China	Yunnan	Pe-Yen-Tsing							Natural History Museum, London	R. Vane-Wright	CalinagaFunebrisM02a_PARALECTOTYPE_NHM-London_2015-11-13_KrushnameghKunte_Orig.jpg
funebris			NHMUK010243523	-								pre-1934	-	[no data]								Natural History Museum, London	R. Vane-Wright	CalinagaFunebrisM04a_NHM-London_2015-11-13_KrushnameghKunte_Orig.jpg
funebris			NHMUK010243533	-								pre-1934	China	Yunnan	Pe Yen Tsin							Natural History Museum, London	R. Vane-Wright	CalinagaFunebrisM05a_NHM-London_2015-11-13_KrushnameghKunte_Orig.jpg
funebris			NHMUK010245132	NHMUK010243132	215428391	BMNH 10421							China	Yunnan	Pe Yen Tsin							Natural History Museum, London	Original ID
funeralis	holotype	PP595606	BMNH(E)#665212	-	215428334			633[0n]				2.IV.1997	Vietnam	N Vietnam	Bac Can Province	Ba Be national park		22.3963	105.616			Natural History Museum, London	V. Nazari	CalinagaFuneralisM01a_HOLOTYPE_NHM-London_2015-11-13_KrushnameghKunte_Orig.jpg
funeralis	paratype	PP595660	BMNH(E)#665213	-	215428414			633[0n]				2.IV.1997	Vietnam	N Vietnam	Bac Can Province	Ba Be national park		22.3963	105.616			Natural History Museum, London	V. Nazari	CalinagaFuneralisM02a_PARATYPE_NHM-London_2015-11-13_KrushnameghKunte_Orig.jpg
gautama	paralectotype	PP595621	BMNH(E)#665222	-	215428354			563[0n]				1888	India	Sikkim				27.5984	87.8059		Coordinates from country centroid	Natural History Museum, London	V. Nazari
gautama		PP595662	NHMUK013377213	-	0247263410			608[50n]		0		pre-1939	India	Sikkim				27.5984	87.8059		Coordinates from country centroid	Natural History Museum, London	V. Nazari
gautama		PP595616	NHMUK010430578	-	215428378			557[0n]				pre-1901	Buthan					27.5142	90.4336		Coordinates from country centroid	Natural History Museum, London	V. Nazari
gautama			BMNH(E)#1035058	-							Atkinson	pre-1927	India	"India orientalis"								Natural History Museum, London	R. Vane-Wright	CalinagaGautamaM03a_BMNH-NymphalidaeTypeCollection_2012-10-23_KrushnameghKunte_Orig.jpg
gautama			BMNH(E)#1034807	-							Lidderdale	pre-1918	India	West Bengal	Darjeeling			27.0333	88.2234			Natural History Museum, London	R. Vane-Wright	CalinagaGautamaM04a_BMNH-NymphalidaeTypeCollection_2012-10-23_KrushnameghKunte_Orig.jpg
gautama	paralectotype		BMNH(E)#665219	-							O. Moller	6.IV1888	India	Sikkim				27.5984	87.8059			Natural History Museum, London	R. Vane-Wright	CalinagaGautamaM01a_PARALEOTYPE_BMNH_2012-10-05_GauravAgavekar-KrushnameghKunte_Orig.jpg
gautama	paralectotype		BMNH(E)#665218	-							O. Moller	6.IV1888	India	Sikkim				27.5984	87.8059			Natural History Museum, London	R. Vane-Wright	CalinagaGautamaM02a_PARALEOTYPE_BMNH_2012-10-05_GauravAgavekar-KrushnameghKunte_Orig.jpg
gautama			NHMUK010242425	-								pre-1939	India	Sikkim				27.5984	87.8059			Natural History Museum, London	R. Vane-Wright	CalinagaGautamaM06a_NHM-London_2015-11-13_KrushnameghKunte_Orig.jpg
gautama			NHMUK010243480	-							Lidderdale	pre-1918	India	West Bengal	Darjeeling			27.0333	88.2234			Natural History Museum, London	R. Vane-Wright	CalinagaGautamaM05a_NHM-London_2015-11-13_KrushnameghKunte_Orig.jpg
gautama			NHMUK010430576	-	215428402	BMNH STSC84						IV.1889	India	Sikkim	Lachen			27.7271	88.5121			Natural History Museum, London	Original ID
gautama			NHMUK010430565	-	215428398	BMNH 1445						no date	India	West Bengal	Darjiling			27.0333	88.2234			Natural History Museum, London	Original ID
gautama			NHMUK010430566	-	215428375	BMNH 10411						pre-1934	India	West Bengal	Darjiling			27.0333	88.2234			Natural History Museum, London	Original ID
gautama			NHMUK010430577	-	215428395							pre-1939	Buthan					27.5142	90.4336			Natural History Museum, London	Original ID
genestieri			AY090208				AY090208	633[0n]					-	Exception - Stratford Butterfly Farm, UK								MZLU (Biological Museum, Lund University) (c.f. Niklas Wahlberg)	Original ID	https://flickr.com/photos/nsg_db/3429142537
genestieri		PP595622	NHMUK013377229	-	0247276070			380[50n]		0	R. Hoene	04-May-1934	China	Yunnan	On the road for Yuennan Fu/Lijiang (Auf dem Wegen von Yuennanfu/Likiang)			26.857	100.221		coordinates are for Lijiang	Natural History Museum, London	V. Nazari
genestieri		PP595656	NHMUK013377230	-	0247274778			658[0n]		0	R. Hoene	04-May-1935	China	Yunnan	On the road for Yuennan Fu/Lijiang (Auf dem Wegen von Yuennanfu/Likiang)			26.857	100.221		coordinates are for Lijiang	Natural History Museum, London	V. Nazari
genestieri			CBUD-CHYSG2				KX233620	407[0n]	KX283402	440[0n]	V.Sbordoni	06-Jun-2004	China	Sichuan	West Yunnan	Salween valley, 16Km north of Gongshan		27.852	98.682	1675		University of Rome Tor Vergata, Collection Sbordoni	V. Nazari
genestieri			CBUD-CHYSG1				KX233617	658[0n]	KX283400	440[0n]	V.Sbordoni	06-Jun-2004	China	Sichuan	West Yunnan	Salween valley, 16Km north of Gongshan		27.852	98.682	1675		University of Rome Tor Vergata, Collection Sbordoni	V. Nazari
genestieri		PP595666	NHMUK013377215	BMNH(E)#665272	0247274543			608[50n]		0	R. P. Genestrier	1901	China	Yunnan	"Lou tse Kiang" [Nujiang (Salween) Valley, N.-W. Yunnan]			27.8847	98.6795			Natural History Museum, London	V. Nazari
genestieri		PP595608	NHMUK013377216	BMNH(E)#665271	0247274538			658[0n]		0	R. P. Genestrier	1902	China	Yunnan	"Lou tse Kiang" [Nujiang (Salween) Valley, N.-W. Yunnan]			27.8847	98.6795			Natural History Museum, London	V. Nazari
genestieri			CBUD-CHYXH1				KX233586	658[0n]		0		12.VI.[year]	China	Yunnan	40km north of Xhinxrong			27.1685	100.064	1850	40 km N Xinrong, Yunnan	University of Rome Tor Vergata, Collection Sbordoni	V. Nazari
genestieri			CBUD-CHYNM1				KX233619	658[0n]	KX283401	440[0n]	Major	7-8.VI.2006	China	Yunnan	Ningjing Shan Tse-Kou Mekong River			28.0248	98.9066	2100	Chizong village, Yunnan	University of Rome Tor Vergata, Collection Sbordoni	V. Nazari
genestieri			CBUD-CHYNM2				KX233605	658[0n]	KX283395	440[0n]	Major	12-13.VI.2006	China	Yunnan	Ningjing Shan Tse-Kou Mekong River			28.0248	98.9066	2100	Chizong village, Yunnan	University of Rome Tor Vergata, Collection Sbordoni	V. Nazari
genestieri			CBUD-CHYNS1				KX233583	658[0n]	KX283386	440[0n]	Major	12-Jun-2007	China	Yunnan	Ningjing Shan Wei-Shi			27.2	99.283	2200		University of Rome Tor Vergata, Collection Sbordoni	V. Nazari
genestieri			CBUD-CHYDA1				KX233594	591[0n]	KX283392	440[0n]		20-23.VI.2009	China	Yunnan	Surroundings of Dali city			25.6065	100.268		Google Earth for Dali, Yunnan	University of Rome Tor Vergata, Collection Sbordoni	V. Nazari
genestieri			CDAV-CHYWE1				KX233613	658[0n]		0	J.Klir	12-Jun-2007	China	Yunnan	Wei-Xi			27.1819	99.2887	2200		University of Rome Tor Vergata, Collection Sbordoni	V. Nazari
genestieri			CDAV-CHYWE2				KX233584	658[0n]	KX283387	431[0n]	J.Klir	12-Jun-2008	China	Yunnan	Wei-Xi			27.1819	99.2887	2200		University of Rome Tor Vergata, Collection Sbordoni	V. Nazari
genestieri			CDAV-CHYWE3				KX233616	658[0n]	KX283399	443[0n]	J.Klir	13-Jun-2009	China	Yunnan	Wei-Xi 10km South-East			27.2	99.333	2400		University of Rome Tor Vergata, Collection Sbordoni	V. Nazari
genestieri			CBUD-CHYWX1				KX233618	658[0n]		0	J.Klir	12-Jun-2007	China	Yunnan	Wei-Xi			27.1819	99.2887	2200		University of Rome Tor Vergata, Collection Sbordoni	V. Nazari
genestieri	syntype		BMNH(E)#665353	-							R.P. Dubernard	1903	China	Yunnan	[Thibet]	Tsèkou		28.0748	98.9209			Natural History Museum, London	R. Vane-Wright	CalinagaBuphonasM01a_SYNTYPE_NHM-London_2015-11-13_KrushnameghKunte_Orig.jpg
genestieri	syntype		BMNH(E)#665337	-							R.P. Dubernard	1900	China	Yunnan	[Thibet]	Tsèkou		28.0748	98.9209			Natural History Museum, London	R. Vane-Wright	CalinagaBuphonasM04a_SYNTYPE_NHM-London_2015-11-13_KrushnameghKunte_Orig.jpg
genestieri	syntype		BMNH(E)#665357	-							R.P. Dubernard	1903	China	Yunnan	[Thibet]	Tsèkou		28.0748	98.9209			Natural History Museum, London	R. Vane-Wright	CalinagaBuphonasM05a_SYNTYPE_NHM-London_2015-11-13_KrushnameghKunte_Orig.jpg
genestieri	syntype		BMNH(E)#665347	-							Père Ouvrard	I.1917	China	Yunnan	Bahand & Oui-Si ou Wei-Si			27.1819	99.2887			Natural History Museum, London	R. Vane-Wright	CalinagaBuphonasM02a_SYNTYPE_NHM-London_2015-11-13_KrushnameghKunte_Orig.jpg
genestieri	syntype		BMNH(E)#665352	-							Père Ouvrard	I.1917	China	Yunnan	Bahand & Oui-Si ou Wei-Si			27.1819	99.2887			Natural History Museum, London	R. Vane-Wright	CalinagaBuphonasM03a_SYNTYPE_NHM-London_2015-11-13_KrushnameghKunte_Orig.jpg
kuangtungensis	syntype?	PP595620	NHMUK013377223	BMNH(E)#665265	0247274832			380[50n]		0		23-Apr-1916	China	Guangdong	Guandong (N. Kwuantung, Man tsi Shan)			23.7265	113.414			Natural History Museum, London	V. Nazari
kuangtungensis?		PP595667	NHMUK013377192	-	0247274568			500[50n]		0	P. Dejean	1901	China	Jiangxi	Tiancun (Tien - Tsuen)			26.1718	115.153			Natural History Museum, London	V. Nazari
kuangtungis			BMNH(E)#665264		215428356							23.IV.1916	China	Guangdong	Man-tsi-Shian							Natural History Museum, London	Original ID
lactoris		PP595645	NHMUK010243440	-	0247276107			380[50n]		0	Native collector	1889	China	Hubei	Chang-Yang [now Longzhouping, Hubei]			30.5868	110.735		Changyang, Hubei, China	Natural History Museum, London	R. Vane-Wright	CalinagaLactorisF01a_NHM-London_2015-11-13_KrushnameghKunte_Orig.jpg
lactoris			NHMUK010243513	-								pre-1939	China	Hubei	Chang-Yang [now Longzhouping, Hubei]			30.5868	110.735			Natural History Museum, London	R. Vane-Wright	CalinagaLactorisF02a_NHM-London_2015-11-13_KrushnameghKunte_Orig.jpg
lactoris			NHMUK010243448	-							Pratt	pre-1939	China	Hubei	Chang-Yang [now Longzhouping, Hubei]			30.5868	110.735			Natural History Museum, London	R. Vane-Wright	CalinagaLactorisM01a_NHM-London_2015-11-13_KrushnameghKunte_Orig.jpg
lactoris			NHMUK010243426	-								pre-1939	China	Hubei	Chang-Yang [now Longzhouping, Hubei]			30.5868	110.735			Natural History Museum, London	R. Vane-Wright	CalinagaLactorisM04a_NHM-London_2015-11-13_KrushnameghKunte_Orig.jpg
lactoris			NHMUK010243472	-		BMNH 10430					Pratt	1888	China		C. China	Tchang						Natural History Museum, London	R. Vane-Wright	CalinagaLactorisM02a_NHM-London_2015-11-13_KrushnameghKunte_Orig.jpg
lactoris			NHMUK010243475	-								pre-1939	China		C. China							Natural History Museum, London	R. Vane-Wright	CalinagaLactorisM03a_NHM-London_2015-11-13_KrushnameghKunte_Orig.jpg
lactoris			NHMUK010243451	-								pre-1939	China		C. China							Natural History Museum, London	R. Vane-Wright	CalinagaLactorisM05a_NHM-London_2015-11-13_KrushnameghKunte_Orig.jpg
lactoris			NHMUK010243401	-								pre-1939	China		C. China							Natural History Museum, London	R. Vane-Wright	CalinagaLactorisM06a_NHM-London_2015-11-13_KrushnameghKunte_Orig.jpg
lactoris	type		BMNH(E)#665253		215428404							IV.1888	China	Hubei	Chang-Yang [now Longzhouping, Hubei]			30.5868	110.735			Natural History Museum, London	Original ID
lactoris			NHMUK010430571	-	215428352	BMNH 10429						pe-1939	China	Hubei	Chang-Yang [now Longzhouping, Hubei]			30.5868	110.735			Natural History Museum, London	Original ID
lactoris			NHMUK010430583	-	215428393						Pratt	1888	China		C. China	Tchang						Natural History Museum, London	Original ID
lactoris?	syntype		NHMUK013377225	BMNH(E)#665269	0247276092			157[0n]		0	Native collectors	1889	China	Hubei	Chang-Yang [now Longzhouping, Hubei]			30.5868	110.735	1829	Changyang, Hubei, China	Natural History Museum, London	V. Nazari
lactoris?		PP595653	NHMUK013377219	-	0247274554			500[50n]		0		pre-1939	China		C. China						Coordinates from country centroid	Natural History Museum, London	V. Nazari
lancangjianga		PP595598	NHMUK010243302	-	247276110			519[139n]		0	Pere Ouvrard	I.1917	China	Yunnan	Bahand & Oui-Si ou Wei-Si	Weixi		27.1819	99.2887			Natural History Museum, London	V. Nazari	CalinagaBrahmaF05a-Yunnan_NHM-London_2015-11-12_KrushnameghKunte_Orig.jpg
lancangjianga			NHMUK010243315	-							Père Emile onbeig	I. 1914	China	Tibet	Siao-Ouisi			27.4304	99.0564			Natural History Museum, London	R. Vane-Wright	CalinagaBrahmaM09a-China_NHM-London_2015-11-12_KrushnameghKunte_Orig.jpg
lancangjianga			NHMUK010243488	-							R.P. Dubernard	pre-1927	China	Yunnan	[Thibet]	Tsèkou		28.0748	98.9209			Natural History Museum, London	R. Vane-Wright	CalinagaBrahmaM34a-Tibet_NHM-London_2015-11-13_KrushnameghKunte_Orig.jpg
lancangjianga			NHMUK010243268	-							P. Dubernard	1903	China	Yunnan	[Thibet]	Tsèkou		28.0748	98.9209			Natural History Museum, London	R. Vane-Wright	CalinagaBrahmaM10a-China_NHM-London_2015-11-12_KrushnameghKunte_Orig.jpg
lancangjianga			NHMUK010243323	-							P. Dubernard	1895	China	Yunnan	[Thibet]	Tsèkou		28.0748	98.9209			Natural History Museum, London	R. Vane-Wright	CalinagaBrahmaM12a-China_NHM-London_2015-11-12_KrushnameghKunte_Orig.jpg
lancangjianga			NHMUK010243399	-							R.P. Dubernard	1903	China	Yunnan	[Thibet]	Tsèkou		28.0748	98.9209			Natural History Museum, London	R. Vane-Wright	CalinagaBrahmaM42a-China_NHM-London_2015-11-13_KrushnameghKunte_Orig.jpg
lancangjianga			NHMUK010243435	-							Père Ouvrard	1914	China	Yunnan	[Thibet]	Tsèkou		28.0748	98.9209			Natural History Museum, London	R. Vane-Wright	CalinagaBrahmaM43a-China_NHM-London_2015-11-13_KrushnameghKunte_Orig.jpg
lancangjianga			NHMUK010243458	-							R.P. Dubernard	1903	China	Yunnan	[Thibet]	Tsèkou		28.0748	98.9209			Natural History Museum, London	R. Vane-Wright	CalinagaBrahmaM35a-China_NHM-London_2015-11-13_KrushnameghKunte_Orig.jpg
lancangjianga			NHMUK010243529	-							R.P. Dubernard	1895	China	Yunnan	[Thibet]	Tsèkou		28.0748	98.9209			Natural History Museum, London	R. Vane-Wright	CalinagaBrahmaM36a-China_NHM-London_2015-11-13_KrushnameghKunte_Orig.jpg
lancangjianga			NHMUK010243497	-							R.P. Dubernard	1900	China	Yunnan	[Thibet]	Tsèkou		28.0748	98.9209			Natural History Museum, London	R. Vane-Wright	CalinagaBrahmaM37a-China_NHM-London_2015-11-13_KrushnameghKunte_Orig.jpg
lancangjianga			NHMUK010243225	-							Père Ouvrard	I.1917	China	Yunnan	Bahand & Oui-Si ou Wei-Si			27.1819	99.2887			Natural History Museum, London	R. Vane-Wright	CalinagaBrahmaM15a-China_NHM-London_2015-11-12_KrushnameghKunte_Orig.jpg
lancangjianga			NHMUK010243272	-							R.P. Genestier	1901	China	Yunnan	Lou-tse Kiang	"Lou tse Kiang" [Nujiang (Salween) Valley, N.-W. Yunnan]		27.8847	98.6795			Natural History Museum, London	R. Vane-Wright	CalinagaBrahmaM11a-China_NHM-London_2015-11-12_KrushnameghKunte_Orig.jpg
lancangjianga			NHMUK010243261	-							R.P. Genestier	1901	China	Yunnan	Lou-tse Kiang	"Lou tse Kiang" [Nujiang (Salween) Valley, N.-W. Yunnan]		27.8847	98.6795			Natural History Museum, London	R. Vane-Wright	CalinagaBrahmaM13a-China_NHM-London_2015-11-12_KrushnameghKunte_Orig.jpg
lancangjianga			NHMUK010243342	-	215428394	BMNH STSC68						1914	China	Yunnan	Nord Yunnan	Tsèkou		28.0748	98.9209			Natural History Museum, London	R. Vane-Wright	CalinagaBrahmaM14a-Yunnan_NHM-London_2015-11-12_KrushnameghKunte_Orig.jpg
lancangjianga			NCBS-AB793																			National Centre for Biological Sciences, Banglore, India	R. Vane-Wright	CalinagaBrahma_NCBS-AB793a_NCBS_2016-02-22_DipendraNathBasu_Orig-2.jpg
lancangjianga?		PP595637	NHMUK010243273	-	247274823			569[89n]		0	Pere Emile Monbeig	01-Jan-1914	China	Tibet	Siao-Ouisi			27.4304	99.0564		Xiao Weixi, Tibet, China	Natural History Museum, London	V. Nazari	CalinagaBrahmaM08a-Yunnan_NHM-London_2015-11-12_KrushnameghKunte_Orig.jpg
lancangjianga?			NHMUK010243499	-								pre-1939	China	Tibet								Natural History Museum, London	R. Vane-Wright	CalinagaBrahmaM38a-China_NHM-London_2015-11-13_KrushnameghKunte_Orig.jpg
lhatso		PP595659	NHMUK013377205	-	0247274805			658[0n]		0	Pere Emile Monbeig	1914	China	Tibet	Siao-Ouisi			27.4304	99.0564		Xiao Weixi, Tibet, China	Natural History Museum, London	V. Nazari
lhatso		PP595663	NHMUK013377206	-	0247274561			658[0n]		0	Pere Emile Monbeig	1914	China	Tibet	Siao-Ouisi			27.4304	99.0564		Xiao Weixi, Tibet, China	Natural History Museum, London	V. Nazari
lhatso		PP595628	NHMUK010243413	-	0247274553			608[50n]		0	Pere Ouvrard	1914	China	Yunnan	[Thibet]	Tsèkou	Yanmen	28.0748	98.9209			Natural History Museum, London	V. Nazari	CalinagaLhatsoM08a_NHM-London_2015-11-13_KrushnameghKunte_Orig.jpg
lhatso		PP595657	NHMUK013377209	-	0247277224			608[50n]		0	Pere Ouvrard	1914	China	Yunnan	[Thibet]	Tsèkou	Yanmen	28.0748	98.9209			Natural History Museum, London	V. Nazari
lhatso		PP595633	NHMUK010243328	-	0247275539			658[0n]		0	Pere Ouvrard	1914	China	Yunnan	[Thibet]	Tsèkou		28.0748	98.9209			Natural History Museum, London	V. Nazari	CalinagaLhatsoM02a_NHM-London_2015-11-13_KrushnameghKunte_Orig.jpg
lhatso		PP595636	NHMUK013377208	-	0247274847			608[50n]		0	Pere Emile Monbeig	1914	China	Yunnan	[Thibet]	Region voisine de Tse-kou (Tsekou)		28.0748	98.9209			Natural History Museum, London	V. Nazari
lhatso		PP595649	NHMUK013377207	-	0247274508			658[0n]		0	Pere Emile Monbeig	1914	China	Yunnan	[Thibet]	Region voisine de Tse-kou (Tsekou)		28.0748	98.9209			Natural History Museum, London	V. Nazari
lhatso	lectotype		BMNH(E)#665206	-	215428415			640[0n]				pre-1894	China	Yunnan	[Thibet]	Tsèkou		28.0748	98.9209			Natural History Museum, London	V. Nazari	CalinagaLhatsoM01a_LECTOTYPE_NHM-London_2015-11-13_KrushnameghKunte_Orig.jpg
lhatso		PP595603	NHMUK013377211	-	0247276025			608[50n]		0	R. P. Valentin	1918	China	Yunnan	[Thibet]	Tsèkou	Yanmen	28.0748	98.9209			Natural History Museum, London	V. Nazari
lhatso		PP595612	NHMUK013377210	-	0247274549			608[50n]		0	R. P. Valentin	1920	China	Yunnan	[Thibet]	Tsèkou	Bords du Mekong	28.0748	98.9209			Natural History Museum, London	V. Nazari
lhatso			CLHA-CHYZH1				KX233592	307[0n]		0	V.Sbordoni	04-Jun-1997	China	Yunnan	North Yunnan	55km north of Zhongdian		28.16	99.474	2450		University of Rome Tor Vergata, Collection Sbordoni	V. Nazari
lhatso		PP595610	NHMUK010243329	-	215428377			638[0n]				1922	China	Yunnan	Weisei [Weixi]			27.1819	99.2887			Natural History Museum, London	V. Nazari	CalinagaLhatsoM05a_NHM-London_2015-11-13_KrushnameghKunte_Orig.jpg
lhatso			NHMUK010245129	NHMUK010243129	215428406	BMNH 1466						1918	China	Yunnan	NW Yunnan							Natural History Museum, London	Original ID
lhatso			NHMUK010243332	-							R.P. Dubernard	1900	China	Yunnan	[Thibet]	Tsèkou		28.0748	98.9209			Natural History Museum, London	R. Vane-Wright	CalinagaLhatsoM04a_NHM-London_2015-11-13_KrushnameghKunte_Orig.jpg
lhatso			NHMUK010243398	-							R.P. Dubernard	1900	China	Yunnan	[Thibet]	Tsèkou		28.0748	98.9209			Natural History Museum, London	R. Vane-Wright	CalinagaLhatsoM06a_NHM-London_2015-11-13_KrushnameghKunte_Orig.jpg
lhatso			NHMUK010243394	-							R.P. Dubernard	1900	China	Yunnan	[Thibet]	Tsèkou		28.0748	98.9209			Natural History Museum, London	R. Vane-Wright	CalinagaLhatsoM07a_NHM-London_2015-11-13_KrushnameghKunte_Orig.jpg
lhatso			NHMUK010243301	-		BMNH 10419					R.P. Valentin	1920	China	Yunnan	[Thibet]	Tsèkou	Bords du Mekong	28.0748	98.9209			Natural History Museum, London	R. Vane-Wright	CalinagaLhatsoF01a_NHM-London_2015-11-13_KrushnameghKunte_Orig.jpg
lhatso			NHMUK010243192	-							Père Emile Monbeig	VII.1914	China	Yunnan	[Thibet]	Region voisine de Tse-kou (Tsekou)		28.0748	98.9209			Natural History Museum, London	R. Vane-Wright	CalinagaLhatsoM03a_NHM-London_2015-11-13_KrushnameghKunte_Orig.jpg
lijiangi			CBUD-CHYLI1				KX233578	407[0n]		0	V.Sbordoni	1-2.VI.1997	China	Yunnan	North Yunnan	75Km north-west of Lijang		27.216	100.04	2000		University of Rome Tor Vergata, Collection Sbordoni	V. Nazari
lijiangi			CBUD-CHYLI2				KX233571	582[0n]		0	V.Sbordoni	16-18.VI.1997	China	Yunnan	North Yunnan	75Km north-west of Lijang		27.216	100.04	2000		University of Rome Tor Vergata, Collection Sbordoni	V. Nazari
lijiangi			CBUP-CHYSB1				KX233598	658[0n]		0	V.Sbordoni	9-12.VI.1997	China	Yunnan	North Yunnan	Sanba: Biotope 1 (Zhongdian)		27.4568	100.076	2400		University of Rome Tor Vergata, Collection Sbordoni	V. Nazari
lijiangi			CBUP-CHYSB2				KX233591	658[0n]		0	V.Sbordoni	9-12.VI.1997	China	Yunnan	North Yunnan	Sanba: Biotope 1 (Zhongdian)		27.4568	100.076	2400		University of Rome Tor Vergata, Collection Sbordoni	V. Nazari
naima	paratype	PP595647	NHMUK010243161	-	247276065			519[139n]		0	Lord Cranbrook	14.V.1931	Burma	N. Burma	Adung Valley			28.117	97.6998	1829		Natural History Museum, London	V. Nazari	CalinagaNaimaM10a_PARATYPE_NHM-London_2015-11-13_KrushnameghKunte_Orig.jpg
naima	paratype	PP595652	NHMUK013377177	BMNH(E)#999636	0247275600			658[0n]		0	Percy Sladen	3.III.1928	India	Assam	Mishmi Hills			28	96	609		Natural History Museum, London	V. Nazari
naima	holotype		BMNH(E)#985060	-	215428390						F. Kingdon Ward	27.V.1926	Burma	Upper Burma	Seinghku Valley			28.05	97.5167			Natural History Museum, London	R. Vane-Wright	CalinagaNaimaM01a_HOLOTYPE_BMNH_2012-10-05_GauravAgavekar-KrushnameghKunte_Orig.jpg
naima	paratype		NHMUK010243259	-							Lord Cranbrook	14.V.1931	Burma	N. Burma	Adung Valley			28.117	97.6998	6000ft		Natural History Museum, London	R. Vane-Wright	CalinagaNaimaM11a_PARATYPE_NHM-London_2015-11-13_KrushnameghKunte_Orig.jpg
naima	paratype		NHMUK010243281	-							Lord Cranbrook	14.V.1931	Burma	N. Burma	Adung Valley			28.117	97.6998	6000ft		Natural History Museum, London	R. Vane-Wright	CalinagaNaimaM12a_PARATYPE_NHM-London_2015-11-13_KrushnameghKunte_Orig.jpg
naima	paratype		NHMUK010243320	-							F. Kingdon Ward	17.V.1926	Burma	Upper Burma	Seinghku R.[iver]	28.3'N, 97.31'E		28.05	97.5167	5000ft		Natural History Museum, London	R. Vane-Wright	CalinagaNaimaM13a_PARATYPE_NHM-London_2015-11-13_KrushnameghKunte_Orig.jpg
naima	paratype		BMNH(E)#984951	-							Percy Sladen Expn.	1928	India	Assam	Mishmi Hills			28.35	96.6167			Natural History Museum, London	R. Vane-Wright	CalinagaNaimaM02a_PARATYPE_BMNH_2012-10-05_GauravAgavekar-KrushnameghKunte_Orig.jpg
naima	paratype		BMNH(E)#985134	-							Percy Sladen Expn.	1928	India	Assam	Mishmi Hills			28.35	96.6167			Natural History Museum, London	R. Vane-Wright	CalinagaNaimaM03a_PARATYPE_BMNH_2012-10-05_GauravAgavekar-KrushnameghKunte_Orig.jpg
naima	paratype		BMNH(E)#984324	-							Percy Sladen Expn.	1928	India	Assam	Mishmi Hills			28.35	96.6167			Natural History Museum, London	R. Vane-Wright	CalinagaNaimaM04a_PARATYPE_BMNH_2012-10-05_GauravAgavekar-KrushnameghKunte_Orig.jpg
naima	paratype		NHMUK010243214	-	215428383	BMNH 10412					Percy Sladen expedition	11.V.1928	India	Assam	Mishmi hills		28°21'N 96°37'E	28.35	96.6167			Natural History Museum, London	R. Vane-Wright	CalinagaNaimaM08a_PARATYPE_NHM-London_2015-11-12_KrushnameghKunte_Orig.jpg
naima	paratype		BMNH(E)#984922	-							Percy Sladen expedition	13.VI.1928	India	Assam	Mishmi Hills		28°21'N 96°37'E	28.35	96.6167			Natural History Museum, London	R. Vane-Wright	CalinagaNaimaM05a_PARATYPE_BMNH_2012-10-05_GauravAgavekar-KrushnameghKunte_Orig.jpg
naima	paratype		NHMUK010243183	-							Percy Sladen expedition	13.VI.1928	India	Assam	Mishmi Hills		28°21'N 96°37'E	28.35	96.6167			Natural History Museum, London	R. Vane-Wright	CalinagaNaimaM07a_PARATYPE_NHM-London_2015-11-12_KrushnameghKunte_Orig.jpg
naima	paratype		BMNH(E)#999636	-							Percy Sladen Expn.	3.III.1928	India	Assam	Mishmi Hills		28 0'N 96 0'E	28	96	2000ft		Natural History Museum, London	R. Vane-Wright	CalinagaNaimaM06a_PARATYPE_BMNH_13-06-26_AnupamaPrakash_Orig.jpg
naima	paratype		NHMUK010243340	-							Percy Sladen Expn.	3.III.1928	India	Assam	Mishmi Hills		28 0'N 96 0'E	28	96	2000ft		Natural History Museum, London	R. Vane-Wright	CalinagaNaimaM09a_PARATYPE_NHM-London_2015-11-12_KrushnameghKunte_Orig.jpg
nicevillei	type?		NHMUK010243260	-	215428418			642[0n]				pre-1939	Thailand									Natural History Museum, London	V. Nazari	CalinagaSudassanaSudassana-CalinagaNicevilleiM5a_TYPEQ_NHM-London_2015-11-12_KrushnameghKunte_Orig.jpg
nicevillei	holotype		BMNH(E)#665215	-	215428330							pre-1927	Burma	Kakong State								Natural History Museum, London	R. Vane-Wright	CalinagaSudassanaSudassana-CalinagaNicevilleiM1a_HOLOTYPE_NHM-London_2015-11-12_KrushnameghKunte_Orig.jpg
nubilosa	type	PP595634	NHMUK013377224	BMNH(E)#665241	0247276274, 215428405			275[50n]		0	Chasseurs indigenes missionnaries	1906	China	Sichuan	Kangding (Ta-tsien-Lou)			30.0119	101.973			Natural History Museum, London	V. Nazari
nubilosa			CBUD-CHSSM1				KX233599	658[0n]		0	V.Sbordoni	29-May-1997	China	Sichuan	West Sichuan	Shimian-Mianning road		28.843	102.289	2300		University of Rome Tor Vergata, Collection Sbordoni	V. Nazari
nubilosa			CBUD-CHSTI1				KX233580	658[0n]		0	G.Gulli	13-Jun-1996	China	Sichuan	West Sichuan	30km west of Tianquan		30.0077	102.464	1250	Google Earth	University of Rome Tor Vergata, Collection Sbordoni	V. Nazari
nubilosa			CBUD-CHSYS1				KX233601	658[0n]		0	local collector	05-Jun-1997	China	Sichuan	West Sichuan	Ya`an-ergaz Shan		29.9667	102.333	1400	coordinates for Mt Erangshan near Yaan	University of Rome Tor Vergata, Collection Sbordoni	V. Nazari
nubilosa			CBUD-CHSYS2				KX233614	658[0n]		0	local collector	05-Jun-1997	China	Sichuan	West Sichuan	Ya`an-ergaz Shan		29.9667	102.333	1400	coordinates for Mt Erangshan near Yaan	University of Rome Tor Vergata, Collection Sbordoni	V. Nazari
nubilosa			NHMUK010243539	-							Chasseurs indigenes	1895	China	Sichuan	Xiaolou (Siao-Lou )			32.787	103.908			Natural History Museum, London	R. Vane-Wright	CalinagaDavidisM19a_NHM-London_2015-11-13_KrushnameghKunte_Orig.jpg
nubilosa	syntype		BMNH(E)#665241	BMNH(E)#665266	215428405							1906	China	Sichuan	Kangding (Ta-tsien-Lou)			30.0119	101.973			Natural History Museum, London	Original ID
nujianga			CBUD-CHYSA1				KX233611	658[0n]	KX283397	440[0n]	V.Sbordoni	09-Jun-2004	China	Sichuan	West Yunnan	Salween valley, 6 Km of Fugong		26.958	98.862	1300		University of Rome Tor Vergata, Collection Sbordoni	V. Nazari
nujianga			CBUD-CHYSA2				KX233587	658[0n]		0	V.Sbordoni	28-May-2004	China	Sichuan	West Yunnan	Salween valley, 31 Km north of Liuku		26.079	98.85	1000		University of Rome Tor Vergata, Collection Sbordoni	V. Nazari
nujianga?			NHMUK010243409	-							R.P. Genestier	1901	China	Yunnan	Lao-tse Kiang	"Lou tse Kiang" [Nujiang (Salween) Valley, N.-W. Yunnan]		27.8847	98.6795			Natural History Museum, London	R. Vane-Wright	CalinagaBrahmaM39a-China_NHM-London_2015-11-13_KrushnameghKunte_Orig.jpg
nujianga?			NHMUK010243408	-							R.P. Genestier	1901	China	Yunnan	Lao-tse Kiang	"Lou tse Kiang" [Nujiang (Salween) Valley, N.-W. Yunnan]		27.8847	98.6795			Natural History Museum, London	R. Vane-Wright	CalinagaBrahmaM40a-China_NHM-London_2015-11-13_KrushnameghKunte_Orig.jpg
nujianga?			NHMUK010243414	-							R.P. Genestier	1901	China	Yunnan	Lao-tse Kiang	"Lou tse Kiang" [Nujiang (Salween) Valley, N.-W. Yunnan]		27.8847	98.6795			Natural History Museum, London	R. Vane-Wright	CalinagaBrahmaM41a-China_NHM-London_2015-11-13_KrushnameghKunte_Orig.jpg
pacifica	syntype	PP595619	BMNH(E)#665211	-	215428358	BMNH 10422		642[0n]				24.IV.1932	China	Zhejiang		W Tien-Mu-Shan		30,333	119,4166	1600m		Natural History Museum, London	V. Nazari	CalinagaPacificaM01a_SYNTYPE_NHM-London_2015-11-13_KrushnameghKunte_Orig.jpg
pacifica			NHMUK013377231	-	0247274770			0		0	R. Hoene	26-Jun-1932	China	Zhejiang	Chekiang	W Tien-Mu-Shan		30,333	119.417	1600m		Natural History Museum, London	Original ID
pacifica	syntype?		BMNH(E)#665210	-	215428343						H. Höne	1.V.1932	China	Zhejiang	Chekiang	W Tien-Mu-Shan		30,333	119.417	1600m		Natural History Museum, London	R. Vane-Wright	CalinagaPacificaM02a_SYNTYPE_NHM-London_2015-11-13_KrushnameghKunte_Orig.jpg
rarus			CBUD-CHSDM1				KX233572	658[0n]		0	Floriani	5-6.VI.2007	China	Sichuan	South Sichuan	South-west of Dechang Miyi		27.099	102.024	2100		University of Rome Tor Vergata, Collection Sbordoni	V. Nazari
rarus			CBUD-CHSDM2				KX233615	658[0n]		0	Floriani	5-6.VI.2007	China	Sichuan	South Sichuan	South-west of Dechang Miyi		27.099	102.024	2100		University of Rome Tor Vergata, Collection Sbordoni	V. Nazari
rarus			CBUD-CHSYS3				KX233609	619[0n]		0	local collector	05-Jun-1997	China	Sichuan	West Sichuan	Ya`an-ergaz Shan		29.9667	102.333	1400	coordinates for Mt Erangshan near Yaan	University of Rome Tor Vergata, Collection Sbordoni	V. Nazari
saka			NHMUK010243437	-	0247263443			0		0	Chasseurs indigenes	1895	China	Tibet	Fou-Lin			29.3479	102.682		Fuin SW of Ya'an, Sichuan, China	Natural History Museum, London	R. Vane-Wright	CalinagaDavidisM12a_NHM-London_2015-11-13_KrushnameghKunte_Orig.jpg
saka			NHMUK010243403	-							Chasseurs Indigenes des Missionaires	1906	China	Sichuan	Kangding (Ta-tsien-Lou)			30.0119	101.973			Natural History Museum, London	R. Vane-Wright	CalinagaDavidisM20a_NHM-London_2015-11-13_KrushnameghKunte_Orig.jpg
saka			NHMUK010243464	-							Chasseurs Indigenes	1910	China	Sichuan	Kangding (Ta-tsien-Lou)			30.0119	101.973			Natural History Museum, London	R. Vane-Wright	CalinagaDavidisM21a_NHM-London_2015-11-13_KrushnameghKunte_Orig.jpg
saka			NHMUK010243412	-							Chasseurs Indigenes des Missionaires	1906	China	Sichuan	Kangding (Ta-tsien-Lou)			30.0119	101.973			Natural History Museum, London	R. Vane-Wright	CalinagaDavidisM24a_NHM-London_2015-11-13_KrushnameghKunte_Orig.jpg
saka			NHMUK010243400	-							P. Déjean	1903	China	Sichuan	Xiaolou (Siao-Lou )			32.787	103.908			Natural History Museum, London	R. Vane-Wright	CalinagaDavidisM18a-saka_NHM-London_2015-11-13_KrushnameghKunte_Orig.jpg
saka		PP595627	NHMUK013377193 (incorrect number)	-								1897	China		Tay - Tou - Ho (Dadu He), Sichuan, China								Original ID
saka?			CDAV-CHSYI1				KX233596	315[0n]	KX283394	431[0n]	J.Klir	21-Jun-2004	China	Sichuan	Yingxiuwan			31.133	103.5	1000		University of Rome Tor Vergata, Collection Sbordoni	V. Nazari
saka?			NHMUK010243447	-							Chasseurs Indigenes	1900	China	Sichuan	Xiaolou (Siao-Lou )			32.787	103.908			Natural History Museum, London	R. Vane-Wright	CalinagaDavidisM15a_NHM-London_2015-11-13_KrushnameghKunte_Orig.jpg
saka?			NHMUK010243452	-							Chasseurs Indigenes	1899	China	Sichuan	Xiaolou (Siao-Lou )	Yuin-Kin						Natural History Museum, London	R. Vane-Wright	CalinagaDavidisM16a_NHM-London_2015-11-13_KrushnameghKunte_Orig.jpg
saka?			NHMUK010243512	-							Chasseurs Indigenes	1900	China	Sichuan	Xiaolou (Siao-Lou )			32.787	103.908			Natural History Museum, London	R. Vane-Wright	CalinagaDavidisM17a_NHM-London_2015-11-13_KrushnameghKunte_Orig.jpg
saka?			NHMUK010243495	-							P. Déjean	1905	China		Frontières orientale du Thibet							Natural History Museum, London	R. Vane-Wright	CalinagaDavidisM05a_NHM-London_2015-11-13_KrushnameghKunte_Orig.jpg
saka?			NHMUK010243396	-							P. Déjean	1905	China		Frontières orientale du Thibet							Natural History Museum, London	R. Vane-Wright	CalinagaDavidisM06a_NHM-London_2015-11-13_KrushnameghKunte_Orig.jpg
saka?			NHMUK010243430	-							P. Déjean	1905	China		Frontières orientale du Thibet							Natural History Museum, London	R. Vane-Wright	CalinagaDavidisM07a_NHM-London_2015-11-13_KrushnameghKunte_Orig.jpg
saka?			NHMUK010243436	-							P. Déjean	1905	China		Frontières orientale du Thibet							Natural History Museum, London	R. Vane-Wright	CalinagaDavidisM08a_NHM-London_2015-11-13_KrushnameghKunte_Orig.jpg
senseiensis			CLHA-CHSTF1				KX233570	658[0n]	KX283379	406[0n]	Siniev & Plutenko	20.IV.-11.V.1999	China	Shaanxi	Tsnling Mts, Foping nature reserve			33.85	107.95	1600		University of Rome Tor Vergata, Collection Sbordoni	V. Nazari
sudassana			MW318351	JM14-5			MW318351	652[0n]			A. M. Cotton	23.II.2008	Laos	Lak Sao District	6km form Nam Phao border post					550m		MZLU (Biological Museum, Lund University)	original ID	https://flickr.com/photos/37256239@N03/3431924606/
sudassana			CBUD-INDIN1				KX233579	658[0n]		0	local collector		India		NE India						Coordinates from country centroid	University of Rome Tor Vergata, Collection Sbordoni	original ID
sudassana		PP595631	NHMUK010245123	-	0247276109			658[0n]		0	A. M. Cotton	10-Feb-1989	Thailand	Lampang	Jae Hom			18.6994	99.6787			Natural History Museum, London	V. Nazari
sudassana		PP595648	NHMUK010243173	-	247274546			658[0n]		0		01-Jan-1990	Thailand	Nan	Dai Phu Kha			19.1903	101.049			Natural History Museum, London	V. Nazari	CalinagaSudassanaSudassana-CalinagaNicevilleiM2a_NHM-London_2015-11-12_KrushnameghKunte_Orig.jpg
sudassana			CSUD-TAITAI1				KX233602	658[0n]		0		no date	Thailand								Coordinates from country centroid	University of Rome Tor Vergata, Collection Sbordoni	V. Nazari
sudassana			ON437174				ON437174	656[0n]					Thailand	Chiang-Mai				18.7944	98.8739			Museum of Comparative Zoology, Harvard University	V. Nazari
sudassana		PP595661	NHMUK010243221	-	215428350			645[0n]				10.II.1989	Thailand	Lampang	Jae Hom [=Chae Hom]			18.6994	99.6787			Natural History Museum, London	V. Nazari	CalinagaSudassanaSudassana-CalinagaNicevilleiM3a_NHM-London_2015-11-12_KrushnameghKunte_Orig.jpg
sudassana			CSUD-TAISAM1				KX233604	307[0n]		0		12-Feb-1990	Thailand	North Thailand	Samoeng			18.9018	98.4492		Coordinates from country centroid	University of Rome Tor Vergata, Collection Sbordoni	V. Nazari
sudassana			CSUD-TAISAM2				KX233610	658[0n]		0		12-Feb-1990	Thailand	North Thailand	Samoeng			18.9018	98.4492		Coordinates from country centroid	University of Rome Tor Vergata, Collection Sbordoni	V. Nazari
sudassana			CSUD-TAIRAI1				KX233574	615[0n]		0		no date	Thailand	Wiang Papao, Chiang Rai				19.2724	99.1104		Coordinates from country centroid	University of Rome Tor Vergata, Collection Sbordoni	V. Nazari
sudassana			NHMUK010243500	-							A.M. Cotton	10.II.1989	Thailand	Lampang	Jae Hom			18.6994	99.6787			Natural History Museum, London	R. Vane-Wright	CalinagaSudassanaM02a_NHM-London_2015-11-13_KrushnameghKunte_Orig.jpg
sudassana			NHMUK010243503	-							A.M. Cotton	10.II.1989	Thailand	Lampang	Jae Hom			18.6994	99.6787			Natural History Museum, London	R. Vane-Wright	CalinagaSudassanaM03a_NHM-London_2015-11-13_KrushnameghKunte_Orig.jpg
sudassana			NHMUK010243215	-		BMNH 10417					R. Meinertzhagen	pre-1939	Burma	N. Shan States								Natural History Museum, London	R. Vane-Wright	CalinagaSudassanaSudassana-CalinagaNicevilleiF1a_NHM-London_2015-11-12_KrushnameghKunte_Orig.jpg
sudassana			NHMUK010243147	-								28.II.1990	Thailand	Nan	Doi Phu Kha			19.1903	101.049			Natural History Museum, London	R. Vane-Wright	CalinagaSudassanaSudassana-CalinagaNicevilleiM4a_NHM-London_2015-11-12_KrushnameghKunte_Orig.jpg
sudassana			CBUD-INDNNH2					0		0	localcollector	08-May-1905	India	Assam	Nagaland	Naga Hills		26	94.9794		Coordinates from country centroid	University of Rome Tor Vergata, Collection Sbordoni	Original ID
sudassana			NHMUK010245125	-	215428351	BMNH 10416						III.1896	Burma	Taungoo hills								Natural History Museum, London	Original ID
sudassana sudassana			NHMUK010243411	-							A.M. Cotton	10.II.1989	Thailand	Lampang	Jae Hom			18.6994	99.6787			Natural History Museum, London	R. Vane-Wright	CalinagaSudassanaM01a_NHM-London_2015-11-13_KrushnameghKunte_Orig.jpg
Outgroups:
Archaeoprepona demophon			NW81-9				AY090220	1,450 bp	EU141424	617 bp												MZLU (Biological Museum, Lund University).
Morpho peleides			NW66-5				AY090210	1,450 bp	EU141407	600 bp												MZLU (Biological Museum, Lund University).
Caligo telamonius			NW70-10				AY090209	1,450 bp	EU141414	614 bp												MZLU (Biological Museum, Lund University).
Charaxes castor			NW78-3				AY090219	1,450 bp	EU141422	614 bp												MZLU (Biological Museum, Lund University).
Euxanthe wakefieldi			NW131-10				EU141357	1,450 bp	GQ257209	614 bp												MZLU (Biological Museum, Lund University).
Anaea troglodyta			NW92-2				DQ338573	1,450 bp	EU141428	543 bp												MZLU (Biological Museum, Lund University).
